# Supplementary material for: Analysis of stress-induced duplex destabilization (SIDD) properties of replication origins, genes and intergenes in the fission yeast, Schizosaccharomyces pombe
Source: BMC Res Notes. 2012 Nov 19;5:643. doi: 10.1186/1756-0500-5-643 (PMC3533806; doi:10.1186/1756-0500-5-643)
Supplement: Additional file 2 — Table S2. Table showing lowest G(x) values, size, AT% of the ChIP-chip origins and AT-islands, weak origins, genes and NOIRs analyzed in 5-kb context. [file 1756-0500-5-643-S2.xlsx]

## Sheet: 5 Kb analysis
												Table S2
										Table showing lowest G(x) values, size, AT% of the ChIP-chip origins[28] and AT-islands [25], weak origins [37], genes and NOIRs analyzed in 5-kb context.
	ChIP-chip ORIGINS										WEAK ORIGINS						GENES						NOIRs
	S.No.	ORIs Number (Hayashi et al)	Bioinfo Number (Segurado et al)	Weak origin (Kiang et al)	2D	Lowest G(x) value (kcal/mol)	Size (bp)	AT %	Class		S.No.	Weak origins	Lowest G(x)value (kcal/mol)	Size(bp)	AT%		S.No.	Genes	Lowest G(x)value (kcal/mol)	Size(bp)	AT%		S.No.	Intergenes	Lowest G(x)value (kcal/mol)	Size(bp)	AT%
Chr 1	1	1001		1000.1*		1.61657	3515	66.2	L	Chr 1	1	1003. 3	1.36955	638	73.6	Chr 1	1	PSO2	9.1	1687	62.1	Chr 1	1	IG1001	1.3783	1286	65.4
	2		1010			2.04	1397	73.4			2	1003. 4	8.676	812	68.4		2	ESC1	9.48	1242	55.2		2	IG1002	4.63	669	71.2
	3	1002*				1.89	3955	67.4	L		3	1005. 2	1.629	1788	69.3		3	SPAC23A1.04C	8.91	2421	61.7		3	IG1003	9.83	570	69.7
	4	1003*				9.539	1672	70.3	L		4	1005. 3	2.28962	166	74.9		4	SPAC23A1.05	9.88	306	62.4		4	IG1004	1.74	1079	71.2
	5	1004	1011*			1.238	2219	72.5	L		5	1005. 7*	1.54	1031	71.2		5	SPAC26F1.12C	9.68	1162	61.4		5	IG1005	1.89	3373	68.1
	6	1005		1000.2		1.521	1512	69.3	L		6	1006. 1	2.321	950	67.4		6	SPAC212.08C	7.7	837	60		6	IG1006	7.72	1163	68.7
	7	1006	1012*			2.4439	8639	70.3	L		7	1006. 2	1.828	481	72.8		7	SPAC750.02C	9.53	1458	64.2		7	IG1007	4.989	3047	70.6
	8	1007	1013*			1.405	5005	69.4	L		8	1006. 3	1.4596	1542	68.9		8	RPC82	7.44	1855	60.8		8	IG1008	7.4	2005	68.6
	9	1008	1014*			1.42	995	73.7	L		9	1006. 4	3.4461	563	67.9		9	ATL1	9.96	327	59.3		9	IG1009	8.43	659	68.9
	10	1009*				2.8	2087	70.1	L		10	1007. 1	3.51	1175	69		10	RAD32	1.44	2156	63.4		10	IG1010	1.39	281	74.5
	11	1010*				1.5	2127	70.9	L		11	1008. 1	1.529	990	70.5		11	SPAC23G3.08C	9.34	2632	61.7		11	IG1011	9.53	713	70.9
	12	1011	1015*		2D	2	1004	69.3	E		12	1008. 2	1.506	3964	60.5		12	SPAC22H12.05C	7.96	2190	64		12	IG1012	1.73	608	73.4
	13		1016*			1.58	1553	70.7			13	1009. 1	1.79	864	68.7		13	RPC19	7.7	576	65.6		13	IG1013*	6.21	1170	67.8
	14		1017*			3.42	1144	72.8			14	1009. 2	3.588	732	69.2		14	ARP8	5.12	2270	62.6		14	IG1014	5.06	462	60.3
	15	1012		1003.1*		1.42	2976	67	L		15	1009. 3	1.947	684	72.8		15	SPAC32A11.02C	9.38	2556	59.3		15	IG1015*	2.83	2087	70.1
	16	1013*		1003.2*		1.633	701	70.8	L		16	1012. 1	4.655	976	69.1		16	SPAC32A11.03C	9.75	2829	57.9		16	IG1016	2.48	2219	68.4
	17	1014*				1.5	336	72.7	E		17	1012. 2	1.692	769	68.4		17	SPAP7G5.02	9.68	1863	60		17	IG1017	1.68	666	71.8
	18	1015*	1018*			1.218	1004	71.9	E		18	1013. 2	1.8777	3690	66.5		18	SPAP7G5.03	9.57	2152	65.1		18	IG1018	8.6	395	62.1
	19		1019			2.66	971	71.2			19	1014. 1	1.647	471	72.9		19	SPAP7G5.06	8.84	1752	59		19	IG1019	1.33	2660	64.8
	20	1016				1.74	5409	65.6	L		20	1015. 1	6.868	725	69		20	SPAC1556.01C	6.42	4026	64		20	IG1020	8.9	680	66.7
	21	1017*	1020*			1.63	1790	69.3	L		21	1015. 2	2.705	1079	66.9		21	TF2.5	5.22	4002	65.9		21	IG1021	1.39	320	73.2
	22	1018*	1021*			1.96	1164	74.4	L		22	1015. 3	1.2	342	73.5		22	SPAPB15E9.02C	3.2	567	64.4		22	IG1022	1.55	1228	69.6
	23	1019*	1022*			1.91	1450	70.5	L		23	1015. 4*	6.084	1461	66.8		23	PSC3	6.97	3118	65.9		23	IG1023	1.27	519	73.1
	24		1023*			1.86	748	73.4			24	1016. 1	9.779	518	70.9		24	SPAC11D3.03C	9.14	909	59.4		24	IG1024	6.34	1473	68.2
	25		1024*		2D	1.66	1414	72.9			25	1016.2*	1.652	5948	64.8		25	SPAC11D3.04C	9.69	393	56.5		25	IG1025	1.42	428	73.2
	26	1020*	1025*			1.96977	1948	71.8	E		26	1016. 3*	1.377	1936	68.4		26	SPAC11D3.09	9.93	1185	56.7		26	IG1026	5.13	614	67.6
	27	1021*	1026*			1.91	2819	70.4	L		27	1016. 4	3.649	600	71		27	SPAC11D3.10	9.32	1305	60.5		27	IG1027	2.11	332	70.3
	28	1022*	1027*			1.585	5200	67.6	E		28	1019.3	1.603	7157	64.6		28	SPAC12G12.12	9.66	1087	63.1		28	IG1028	9.4	270	64.9
	29	1023*				3.43	4140	64.1	L		29	1020. 1	1.675	626	68.4		29	FEP1	9.85	1697	57.4		29	IG1029	1.659	1149	69
	30	1024*		1010.1*		1.9435	2024	69.1	E		30	1024. 1*	3.063	1977	68.5		30	GEF1	9.23	2317	59.4		30	IG1030	1.53	1385	65.4
	31	1025*	1028*			2.394	1136	71.9	E		31	1024. 2	2.7699	740	70.6		31	SPAC24H6.08	9.55	668	61.2		31	IG1031	6.85	620	68.3
	32	1026*	1029*			1.612	666	74.4	E		32	1024. 3	5.061	508	70.9		32	SPAC1D4.08	9.75	975	63.4		32	IG1032	1.282	1178	68.4
	33	1027*	1030*			1.44	2203	71.9	E		33	1026. 1*	1.385	2196	67		33	SPAC1D4.07C	7.98	441	72.1		33	IG1033*	8.24	588	69.8
	34	1028*		1014.2*		3.059	1186	71.3	L		34	1026. 2*	1.55389	1036	68.9		34	SXA2	9.95	1524	61		34	IG1034	6.58	1273	68.9
	35	1029*	1031*			1.533	2143	68.9	L		35	1027. 1	1.327	3847	67.2		35	SPAC1296.04	10.08	1082	60.5		35	IG1035	4.49	1519	67
	36	1030*	1032*			1.38	925	69	L		36	1027. 2*	1.501	1069	69.3		36	SNF30	7.67	980	60.5		36	IG1036	7.66	853	71.2
	37	1031*	1033*		ORI12	1.34	1466	72.3	E		37	1027. 3	8.231	919	68.4		37	SPAC1A6.04C	10.05	1842	54.6		37	IG1037	1.53	780	71.3
	38	1032*		1019.1*		1.561	578	75.6	L		38	1027. 4	6.0754	1443	69		38	SPAC1A6.05C	9.31	1541	62		38	IG1038	1.44	771	68.7
	39	1033		1019.2		4.34	1526	68.1	L		39	1027. 5	1.8011	497	71.1		39	SPAC3A12.13C	9.63	868	60.8		39	IG1039	8.7	1003	68.3
	40	1034*	1034*			1.613	10073	64.3			40	1027. 6	6.649	978	67.6		40	CAM1	10.03	579	59.4		40	IG1040	5.61	506	71.4
	41	1035*							L		41	1030. 2	1.348	826	70.6		41	GCN5	8.8	1365	62.3		41	IG1041*	6.61	1618	71.2
	42	1036*		1019.4*		1.53	1529	69.9	L		42	1034. 1	4.6397	1241	66.7		42	RAD1	8.5	1141	62.3		42	IG1042*	1.66	2233	68.8
	43	1037*	1035*			1.3	1324	73	L		43	1034. 2	2.263	717	72.6		43	SPAC212.09C	9.91	1656	57.8		43	IG1043	4.37	1431	66.2
	44		1036*			3.71	743	74.3			44	1034. 3	1.905	896	66.3		44	SPAC186.09	10.1	1719	57.7		44	IG1044	1.4	1003	68.1
	45	1038				1.69	1059	71.7	E		45	1037. 1*	2.436	1633	69.5		45	SPAPB1E7.08C	9.54	1665	58.9		45	IG1045	1.427	3275	62.6
	46		1037*			1.98	1384	70.4			46	1038. 1	4.444	1004	68.8		46	SPAC4H3.14C	9.24	1092	61.2		46	IG1046	1.68	572	70.3
	47		1038*			1.62	834	74.5			47	1039. 1*	5.766	1873	68.1		47	SPAP8A3.03	8.54	1362	62.4		47	IG1047	2.62	542	71.5
	48	1039*		1023.1*		5.01	1597	71.1	E		48	1039. 2	2.919	851	71.1		48	SPAC977.07C	6.01	1251	59.3		48	IG1048	1.64	564	72.2
	49	1040*	1039*			1.395	1348	71.6	E		49	1040. 1	1.409	722	71.1		49	SPAC3H1.10	8.48	1245	62.1		49	IG1049	3.33	547	70.3
	50	1041*				1.46	339	76.5	L		50	1040. 2	1.446	565	73.1		50	SPAC3H1.11	8.95	1749	58.8		50	IG1050	5.41	1516	67.8
	51	1042*	1040*			1.5879	1996	71.3	E		51	1047. 1	1.506	506	72		51	SPAC17A2.08C	8.26	1273	63.7		51	IG1051	4.38	295	69.6
	52	1043*	1041*		2D	1.33	2739	70.2	L		52	1047. 2	1.347	740	71.3		52	CSX1	9.41	1899	53.5		52	IG1052*	3.9	2314	63.2
	53	1044*	1042*			1.48	3403	66.1	E		53	1048. 1	1.654	658	69.5		53	SPAC186.07C	4.25	999	59.2		53	IG1053	4.39	1070	68.2
	54	1045				2.16	782	71.6	E		54	1048. 3	4.048	869	70.8		54	HUS5	8.5	894	64.7		54	IG1054	5.74	692	68.8
	55	1046*	1043*			3.41	1687	70.9	E		55	1048. 4	1.412	1623	66.3		55	RPL3802	8.63	361	61.8		55	IG1055	3.39	491	70.1
	56	1047*	1044*		ARS1	1.76	1497	68.6	E		56	1048. 5	1.331	395	74		56	SPAP7G5.05	7.6	666	52		56	IG1056	1.59	1031	71.2
	57	1048*	1045*			1.44	1894	65.6	L		57	1049. 1	1.8429	1361	70.2		57	PCR1	10.09	516	52.9		57	IG1057	1.44	1542	68.9
	58	1049*	1046*			1.41	1136	73	E		58	1049. 2	1.83	945	69.9		58	PPR1	9.91	630	60.3		58	IG1058	1.67	708	69.3
	59	1050		1032.1*		4.249	890	70.7	E		59	1052. 1*	1.282	1049	69.8		59	CID14	4.46	1705	63.8		59	IG1059	8.01	575	67
	60	1051*				1.37	3433	66.9	E		60	1052. 3*	1.514	1176	71.3		60	TLH1	1.85	5662	58.6		60	IG1060	7.32	593	64.6
	61	1052*	1047*			1.263	1959	69.7	E		61	1052. 4	4.526	931	71.2		61	SPAC11D3.08C	9.48872	1652	60.2		61	IG1061	1.78	717	66.9
	62	1053				1.54	761	71.5	E		62	1052. 5*	1.701	1326	71.5		62	SPAC11D3.11C	9.32339	1160	60.8		62	IG1062	1.48	3964	60.5
	63	1054*	1048*			1.465	2032	69.9	E		63	1052. 6*	1.546	1596	67.9		63	SPAC13G6.13	5.93199	347	75		63	IG1063	1.36	612	71.8
	64	1055*	1049*			1.273	2161	68.4	E		64	1054. 1	1.688	2438	67.8		64	SPAC24B11.14	8.13425	591	65.4		64	IG1064	3.57	581	71.1
	65	1056*	1050*			1.716	5729	65.9	L		65	1055. 1*	1.382	1525	70.6		65	SPAC630.06C	5.65153	764	66		65	IG1065	7.35	551	67
	66		1051*			3.01	1449	69.5			66	1055. 2	1.584	564	72.9		66	SPAC630.07C	6.08079	892	62.3		66	IG1066	6.26	595	70
	67	1057*	1052*			1.3894	1802	71.8	E		67	1055.3	1.338	5062	66.2		67	MUG58	8.70923	833	61.7		67	IG1067	1.54	604	69.4
	68	1058*	1053*			1.5138	1107	70.9	E		68	1055. 4*	1.501	2794	68.9		68	SPAC630.10	9.74019	812	63.9		68	IG1068*	1.65	1226	69.5
	69		1054			1.58	715	74			69	1055. 5*	1.375	805	71.3		69	MIS4	1.49749	5051	65.3		69	IG1069	2.31	678	72
	70	1059*				5.54	1122	69	L		70	1055. 6	1.788	916	71.1		70	ATP25	5.49491	1628	64.7		70	IG1070*	3.43	4140	64.1
	71	1060*	1055*			1.86	3205	70.1	E		71	1055.7	3.708	8412	66.5		71	DBP10	5.56287	2646	59.9		71	IG1071	1.63	2261	65.8
	72	1061*				1.66	4148	69	E		72	1055. 8	1.953	649	72.2		72	SPAC24H6.02C	9.85637	571	65.9		72	IG1072	7.4	794	68.6
	73	1062*				2.07	1758	64.6	L		73	1056. 1	1.616	1073	70.6		73	SPAC24H6.01C	8.44138	1995	65.7		73	IG1073	1.41	1052	70.7
	74	1063*	1056*			1.67	4828	66.2	E		74	1056. 2*	1.64	1062	69.9		74	PSF3	4.57357	768	64.9		74	IG1074	1.789	1905	66
	75	1064*									75	1056. 3	4.284	1211	68.8		75	SPAC2F7.14C	9.51957	989	61.3		75	IG1075	1.31	1057	68
	76	1065*	1057*			1.51	1572	69.8	E		76	1056. 4*	2.314	1426	70.6		76	NAB3	9.99275	2353	63		76	IG1076	4.25	552	70.27
	77	1066*				1.72	1774	69.7	E		77	1056. 5	1.658	891	70.6		77	CCT2	7.83444	1666	59.1		77	IG1077	6.25	710	68.9
	78		1058*			1.52	1828	71.7			78	1056. 6	4.557	379	73.2		78	SPAC1D4.05C	6.44026	1215	63.6		78	IG1078	3.08	616	66.9
	79	1067*	1059*			1.31	1076	71.3	L		79	1056. 7	4.616	475	73.5		79	CSK1	8.75203	1092	63.2		79	IG1079	1.902	2488	65
	80	1068				6.07	781	65.2	L		80	1057. 1	1.711	2291	67.6		80	ATF31	8.87312	629	61.9		80	IG1080	6.46	1523	66.9
	81		1060*			1.41	810	74.2			81	1057. 2*	1.287	1210	69		81	COX4	8.36402	849	59.4		81	IG1081	1.42	1051	69.5
	82	1069*	1061*			2.07	1813	68.6	E		82	1057. 3*	1.984	1060	70.5		82	SPAC1296.05C	8.0812	864	62.7		82	IG1082	1.82	668	68
	83	1070*				4.63	901	70.6	L		83	1058. 1*	1.732	1488	69.8		83	SPAC16C9.02C	9.97995	1071	59.6		83	IG1083	1.76	766	68.3
	84	1071*	1062*			1.52	1770	71.6	L		84	1059. 1	1.948	1308	70.3		84	SPAC521.02	9.78912	851	59.4		84	IG1084	3.18	1095	70.4
	85	1072*				1.63	716	72.5	L		85	1059. 2	1.672	318	77.1		85	IES4	9.76337	584	56.9		85	IG1085	1.96	762	66.7
	86	1073*	1063*			-3.572	8311	66.6	L		86	1059. 3	2.485	1080	69.4		86	SPAC23G3.05C	7.72233	1031	63.3		86	IG1086	6.045	1897	64.6
	87	1074*									87	1061.1	5.353	877	70.4		87	HEM13	10.22	938	56.9		87	IG1087	6.98	1100	66
	88	1075*	1064*			3.79	2496	68.2	E		88	1061.2	3.185	1254	68.4		88	SPAC222.17	9.91678	340	62.6		88	IG1088*	1.38	1562	67.8
	89	1076*				1.66	891	70.6	L		89	1061. 3	2.219	2001	68.8		89	MEU13	6.63325	928	65.9		89	IG1089	1.6	1611	67.9
	90	1077*	1065*			1.617	1027	71	L		90	1062. 1	1.616	1955	67.3		90	SPAC222.18	9.76655	471	60.2		90	IG1090	1.44	1637	68.4
	91		1066			3.83	546	75.1			91	1068. 1	1.568	1582	65.9		91	MEU31	6.70538	608	60.2		91	IG1091	6.39	697	70.9
	92	1078*	1067*			1.36495	1491	69.5	L		92	1072.1*	1.356	1055	71.2		92	SPAC30D11.14C	7.82889	1604	54.9		92	IG1092	2.31	1079	66.9
	93	1079*	1068*			1.47	1091	75.2	L		93	1072.2	2.727	1232	71.5		93	MUD1	9.76221	1112	59.2		93	IG1093	6.084	1461	66.8
	94	1080	1069			1.52	1536	71.8	E		94	1072. 4	3.424	968	69.2		94	RRP8	9.90088	956	65.1		94	IG1094	9.41	538	67.9
	95	1081*	1070*		ORI18/J	1.39	1675	69.8	E		95	1072. 5	1.134	1154	67.5		95	SPAC22A12.16	8.76516	1537	55		95	IG1095	4.622	1202	69.1
	96	1082				3.89	1735	68.3	L		96	1076.1*	1.592	2772	68.1		96	SPAC4C5.01	6.8789	1068	62.8		96	IG1096	1.377	1936	68.4
	97		1071*			1.96	1113	71.4			97	1077. 1	1.782	454	74.3		97	RYH1	8.31286	839	63.6		97	IG1097	2.32	751	71.1
	98		1072*			5.15	1164	70.7			98	1077.2*	1.48	3381	64.6		98	SPAC4C5.03	9.98245	908	59.2		98	IG1098	1.55	768	67.9
	99	1083*	1073*			1.236	1890	71.3	E		99	1077. 3*	1.325	1309	69.4		99	MUG69	9.9058	636	62.6		99	IG1099	1.89	1254	69
	100	1084*				1.56	1250	71.1	L		100	1077. 4	2.856	1140	68.2		100	CSN2	8.58446	1487	65.1		100	IG1100	2.84	492	64.7
	101	1085*		1067.1*		1.526	1334	69.7	E		101	1077. 5*	1.575	559	73.4		101	SPAPB17E12.08	7.47176	752	63.2		101	IG1101	2.25	1094	65.8
	102	1086*	1074*			1.39	1189	74.2	E		102	1078. 1	2.656	587	72.3		102	SPAPB17E12.09	6.706	657	69.2		102	IG1102	1.333	1244	68.8
	103	1087		1068.2		1.545	2551	69.2	L		103	1078. 3	3.544	435	71.1		103	SPAPB17E12.10C	6.67	1121	65.3		103	IG1103	3	1718	66.7
	104		1075			1.67	801	73.4			104	1079. 1	1.509	1568	70.5		104	SGF11	9.58582	1002	64.9		104	IG1104	1.94	948	70
	105		1076*			1.59	672	73.7			105	1081. 1*	2.36	4858	66.7		105	POF1	9.5289	1817	57.7		105	IG1105	4.53	544	72.8
	106	1088*	1077*			1.32	867	74.5	L		106	1081. 2	1.27	910	72.8		106	CDC17	9.74384	2391	60.1		106	IG1106	1.59	907	66.9
	107	1089		1072.3		1.182	2054	68.7	L		107	1081. 3	5.55	1127	67.9		107	SPAC3A12.02	9.83513	1026	62.8		107	IG1107	2.85	888	67.3
	108		1078*			1.99	1233	71.4			108	1084. 1*	1.863	411	75.2		108	ATP11	10.0585	860	64		108	IG1108	5.31	1201	70.2
	109	1090*	1079*			1.327	2058	69.2	L		109	1087. 1*	1.736	2624	69.2		109	SPAC9.06C	9.64681	847	66.4		109	IG1109	5.77	542	64.6
	110	1091*				1.45	1246	70.6	L		110	1087. 2*	1.47	2278	69		110	SPAC9.07C	9.74897	1198	60.4		110	IG1110	6.59	1496	64.9
	111	1092*	1080*		RIP1	1.8	2069	68.6	E		111	1087. 3	1.315	554	70.8		111	SPAC9.08C	9.83111	868	55.4		111	IG1111	4.65	630	71.8
	112	1093*	1081*			1.62	1763	71.2	E		112	1088. 1*	1.468	1635	68.4		112	SPAC9.11	8.26786	1044	63.9		112	IG1112	8.72	941	66.5
	113	1094*	1082*			1.5201	2216	69.3	E		113	1092. 1	4.023	929	69.8		113	ATP12	9.48128	924	60.9		113	IG1113	1.62	616	71.6
	114	1095				1.82	2109	69.3	E		114	1095. 1	1.297	842	69.2		114	CWF16	8.96833	812	62.6		114	IG1114	7.53	1419	69.8
	115		1083*			1.58	1926	68.8			115	1095. 2	2.439	1007	71.8		115	ALG14	7.93307	678	65.5		115	IG1115	1.26	2035	66.3
	116	1096				1.46	2206	68.9	L		116	1095. 3	1.346	622	70.8		116	RBX1	6.46855	618	65.2		116	IG1116	1.74	1709	66
	117	1097*				1.32	1309	69.4	L		117	1095. 4	4.156	739	67.4		117	VAS2	4.28509	598	63.3		117	IG1117	1.9	1754	67.1
	118	1098*				3.73	725	72	L		118	1097. 1	2.487	2346	68.8		118	RDS1	10.0915	1208	49.1		118	IG1118	1.38	2196	67
	119		1084*			1.42	1297	71.4			119	1098. 1*	3.932	1919	69.9		119	GGT1	8.04527	1892	57.9		119	IG1119*	2.01	2929	66.5
	120	1099*				1.61	1216	71.6	E		120	1098. 2*	1.608	684	69.9		120	AMT2	8.70953	1538	56.9		120	IG1120	1.56	1004	66.9
	121	1100*		1078.2*		2.857	1572	71.1	L		121	1098. 3	1.557	813	69.2		121	CAF4	9.05597	1955	61.3		121	IG1121	9.33	1405	63.9
	122	1101				1.96	734	69.8	L		122	1100. 2	1.292	855	70		122	PMC5	9.60742	901	65.1		122	IG1122*	1.65	1115	69.5
	123	1102*	1085*			1.2	654	73.7	L		123	1102. 1	1.665	1731	68.6		123	SPAC1002.16C	9.75613	1499	61.5		123	IG1123	1.49	1094	68.1
	124	1103*	1086*			1.512	2196	71	L		124	1102. 2	1.49	856	63.8		124	URG3	9.90363	1199	55.3		124	IG1124	1.55	2133	64.8
	125		1087*			1.64	2199	64.8			125	1102. 3	1.483	600	70		125	URG1	10.007	1319	51.2		125	IG1125	2.23	1595	65.4
	126	1104*	1088*			1.49	1151	73	L		126	1102. 4	1.609	1467	69.6		126	MAM3	9.77763	3248	57.5		126	IG1126	1.8	1282	65.5
	127		1089			1.27	912	72.8			127	1102. 5	1.775	558	68.7		127	RPL3001	9.34597	388	57.1		127	IG1127	1.51	1456	72.1
	128	1105*	1090*			1.75	4023	68.2	E		128	1106. 1	1.284	2237	68.7		128	SNU13	9.93	527	61.4		128	IG1128*	1.63	1742	64.2
	129		1091			1.99	1624	69.4			129	1107. 1	1.727	802	66.4		129	SPAC607.04	9.75817	806	61.4		129	IG1129	7.01	1266	66.6
	130	1106*	1092*			1.189	3468	69	E		130	1107. 2	2.08	410	73.7		130	RPN9	9.58702	1199	63.6		130	IG1130	4.2	1140	66.2
	131	1107*				1.53	2606	69.1	E		131	1109. 1*	1.642	2606	69		131	SET8	8.01974	1289	62.4		131	IG1131*	1.48	2354	67.6
	132		1093*			1.12	934	74.5			132	1110. 2*	1.798	1022	69		132	PEX13	4.73067	866	63.2		132	IG1132	1.3	2036	67.5
	133	1108*				1.47	1634	68.4	L		133	1112. 1	1.496	857	71		133	SPAC3C7.15C	9.82774	1403	64		133	IG1133	1.73	1036	71.1
	134	1109*	1094*			1.294	1453	70.3	L		134	1112. 2	1.549	1199	69.6		134	RHO5	5.18233	720	58.8		134	IG1134	6.32	1042	68.2
	135	1110		1090.1*		2.125	6284	67.7	E		135	1114. 1	1.975	491	69.8		135	PNK1	9.17916	1374	63.3		135	IG1135*	1.7	1331	72.1
	136	1111*	1095*			1.4094	2273	70.7	E		136	1120. 1	1.559	888	66.9		136	SPAC18G6.06	10.1195	749	61		136	IG1136	1.58	1038	70.5
	137	1112				1.92	6821	64.7	E		137	1121. 1	2.088	1548	69.3		137	MAL3	8.66705	986	60.3		137	IG1137	3.701	1086	70.6
	138	1113				1.41	1173	66.4	E		138	1127. 1*	4.926	592	71.8		138	POF14	8.99194	1295	65.1		138	IG1138	5.5158	1085	68.1
	139	1114*				1.32	3195	68.3	E		139	1127. 2	2.317	1458	68		139	TRM9	8.15679	735	61.2		139	IG1139*	1.2964	1171	71.1
	140	1115*	1096*			1.53	770	73.8	E		140	1130. 1	5.45	939	69.1		140	MPF1	7.6228	1858	64.9		140	IG1140	6.01831	1765	64.9
	141	1116*	1097*			1.22	2685	67.6	E		141	1130. 2	2.137	932	70.5		141	CHZ1	10.0582	452	62.7		141	IG1141	1.94	1210	67.8
	142	1117				1.67	3256	65.1	E		142	1132. 1*	1.7146	926	69.4		142	SPAC4G9.14	9.72	1031	65.8		142	IG1142	1.58	1005	67.4
	143	1118*				1.98	2189	65.8	E		143	1133. 2	1.452	2977	67		143	MET16	9.28792	800	59.2		143	IG1143	1.56	1124	68
	144	1119*	1098*		ORI76	1.61	2329	69.6	E		144	1133. 3	1.698	472	75.3		144	ARB2	8.79062	1189	65.4		144	IG1144*	1.86	2068	65.2
	145	1120				5.3	558	71.9	L		145	1135. 1*	1.429	425	72.8		145	CRB3	9.7528	1505	60.6		145	IG1145	1.5353	1122	69
	146	1121*	1099*			1.09801	994	73.6	E		146	1135. 2*	1.456	2045	67.4		146	SEH1	9.97837	1114	61.1		146	IG1146	7.82	1358	67.2
	147	1122*	1100*			1.319	2180	71	E		147	1135. 3*	1.564	1115	69.8		147	SCK1	9.39973	2305	61.3		147	IG1147	2.32568	4262	63.4
	148	1123				1.25	2940	64.3	L		148	1136. 1*	3.033	1012	70.7		148	SPAC6B12.01	7.23	1287	63.7		148	IG1148	9.71	1882	66.8
	149	1124*	1101*			1.2793	2443	71.2	E		149	1137. 1	1.565	1421	68.4		149	IES2	9.60408	887	57.2		149	IG1149	4.46943	1057	63.3
	150		1102		ORIc10	1.35	1263	72.4			150	1137. 2*	1.522	4451	67.9		150	RRG9	9.84663	353	63.3		150	IG1150	1.56	1527	68.5
	151		1103			1.53	1495	70.5			151	1137. 3	1.399	910	69.6		151	SPAC6B12.07C	6.41353	1412	61.7		151	IG1151	1.63703	1245	67.3
	152	1125	1104			1.59639	3763	67	E		152	1138. 1	1.752	881	66.8		152	MUG185	8.90939	1276	64.3		152	IG1152	1.32857	2058	69.6
	153	1126*	1105*			1.38	2934	69.1	E		153	1138. 2	7.873	328	70.1		153	CPC2	9.78781	1394	58		153	IG1153*	4.93	1351	67.5
	154	1127*	1106*			1.65	2224	70.5	E		154	1138. 3	2.326	578	68.1		154	MEU26	9.5647	1140	63.2		154	IG1154	5	1008	70.6
	155	1128*	1107*			1.47	1426	71.2	E		155	1138. 4	1.373	3125	69.8		155	SPAC32A11.02C	9.99655	2555	59.8		155	IG1155*	3.70726	1024	69.8
	156		1108*			2.09	1657	72.1			156	1138. 6	1.393	1675	67.4		156	PHX1	9.75413	2828	58.1		156	IG1156	1.52259	2092	64.8
	157	1129*	1109*		ORIc27	1.51	1663	70.3	E		157	1139. 1	1.625	463	74		157	CDC3	9.86706	488	61.5		157	IG1157*	4.9	1372	70.7
	158	1130*	1110*			5.184	852	74.2	E		158	1139. 2	3.341	877	70.3		158	SPAC7D4.13C	7.85246	1010	68		158	IG1158	3.01897	1644	64.8
	159	1131*	1111*			1.5802	2873	67.9	E		159	1142. 1	3.975	664	68.4		159	SPAC7D4.12C	8.57975	2279	60.4		159	IG1159*	1.84	2382	65.6
	160	1132*	1112*			1.64	908	73.2	E		160	1142. 2	1.345	1188	71		160	SEC39	5.72028	2309	65		160	IG1160*	1.85168	1190	71.1
	161		1113			2.61	2650	66.3			161	1144. 1*	1.838	2298	64.9	Chr 2	161	SPBPB10D8.03	9.54	1302	66.61		161	IG1161	3.67	1327	69.6
	162	1133*	1114*			1.48511	1422	66.3	E		162	1144. 2	1.513	1096	69.3		162	SPBPB10D8.04c	9.41	1146	66.68		162	IG1162	3.05	1032	69.4
	163	1134*				4.09	2459	64.6	E		163	1144. 3	1.801	655	66.7		163	SPBPB10D8.05c	8.34	1146	66.9		163	IG1163	1.9444	1731	69.9
	164	1135		1110.1*		1.927	3104	66.6	E		164	1146. 1	3.869	689	71.6		164	SPBPB10D8.06c	7.28	1139	65.87		164	IG1164	1.11	2689	64.7
	165	1136				1.55	2383	69	E		165	1146. 2	5.029	648	69.6		165	SPBC359.04c	8.9	1083	60.72		165	IG1165	1.35	1055	71.2
	166	1137*	1115*			1.12652	2106	69.9	E		166	1147. 1	1.745	712	68.6		166	SPBC359.05	4.87	4404	63.59		166	IG1166	6.88	1068	69.8
	167	1138				1.82	1531	69.6	E		167	1148. 1	5.1	989	69.8		167	SPBC1683.05	9.39	1686	61.96		167	IG1167	3.93671	1288	68.3
	168	1139*	1116*			1.5449	2785	68.5	E		168	1149. 1	1.97	1236	69.4		168	SPBC1683.06c	9.67	939	57.34		168	IG1168	4.22	1070	70.7
	169		1117*			1.56	1356	71.4			169	1149. 2	1.414	531	73.2		169	clr3	8.64	2070	59.44		169	IG1169	5.03246	1166	69
	170	1140				1.84	4864	65.4	E		170	1150. 1*	1.744	2347	70.5		170	rpl4301	9.72	391	51.94		170	IG1170*	7.97	1022	69.8
	171	1141*	1118			1.46	1712	69.8	E		171	1150. 2	1.614	994	71		171	SPBC800.11	8.85	1176	59.31		171	IG1171	4.51516	1780	65.9
	172		1119			1.59	6210	68.8			172	1152. 1	2.0825	460	70.2		172	SPBC800.12c	9.52	518	64.84		172	IG1172	5.2	1362	66.5
	173		1120			9.65	749	64.1			173	1152. 2	4.939	919	69.7		173	arg7	10	1392	58.51		173	IG1173*	1.53	1168	70.2
	174		1121*			1.42	5554	71.2			174	1153. 1	1.878	1366	67.8		174	SPBC1773.15	9.36	1500	62.24		174	IG1174	5.12	1810	65.6
	175		1122*			1.87	5836	72.1			175	1154. 1	3.325	1116	69.7		175	SPBC947.04	9.76	2928	57.39		175	IG1175	8.42	1629	67.6
	176		1123			1.63	9347	68.3			176	1157. 1	1.695	1296	68.8		176	SPBC947.03c	8.36	505	62.72		176	IG1176	1.61	1401	69.2
	177	1142*				1.54	2199	68	E		177	1157. 2	1.973	1330	68.2		177	swi1	8.5	2997	64.29		177	IG1177	4.12	1153	69.1
	178	1143*	1124*			1.92	862	73.6	E		178	1159. 1	1.49	1246	69.9		178	tor2	1.45	7020	61.32		178	IG1178	9.18	1300	60.1
	179	1144*	1125*/1126*			2.22	7846	65.3	E		179	1159. 2	3.844	1855	68.4		179	SPBC646.15c	8.23	1294	65.83		179	IG1179	2.31367	1091	61.1
	180	1145*									180	1159. 3	1.588	372	73.2		180	SPBC646.16	9.94	741	58.5		180	IG1180	1.92065	1194	68.4
	181	1146*	1127*			1.57	1456	71.9	E		181	1161. 1	4.375	800	67		181	shp1/Skp1	9.68	664	62		181	IG1181	1.85827	2098	68.9
	182	1147*	1128*			1.9328	2956	71.7	E		182	1161. 2	1.447	561	73.7		182	uch2	9.91	1060	61.38		182	IG1182*	1.99999	1891	69.5
	183	1148				1.78	1527	65.3	E		183	1161. 3*	1.258	793	70.9		183	rpc1	7.61	4274	59.88		183	IG1183	1.8	2370	65.9
	184	1149*	1129*			1.329	3979	66.5	E		184	1161. 4	1.454	948	70.1		184	SPBC651.09c	9.52	1786	57.92		184	IG1184	7.39695	1042	65.3
	185	1150		1129.1		1.411	2543	67.2	L		185	1162. 1	1.831	615	69.6		185	SPBC29A3.07c	8.89	444	62.78		185	IG1185	1.60645	1066	70.4
	186	1151*	1130*			1.599	1885	70.3	E		186	1163. 1	1.508	1607	69.2		186	pof4	8.54	574	58.8		186	IG1186	1.9269	1222	70.2
	187	1152*	1131*		ORI19	1.544	1620	69.3	E		187	1164. 1*	1.376	3198	65.9		187	SPBC1348.05	9.26	1458	65.4		187	IG1187	3.93	1919	69.9
	188	1153*	1132*			1.403	1431	73	E		188	1166. 1*	1.566	2122	67.2		188	SPBC1711.03	8.38	1120	65.17		188	IG1188*	1.93	1002	68.4
	189	1154*	1133*			1.22	1986	71.2	E		189	1167. 2	1.866	639	71.6		189	csx2	3.01	2938	61.76		189	IG1189*	2.10108	1421	68.8
	190	1155		1133.1		1.1754	3056	63.4	E		190	1169.1	2.776	7816	65.2		190	tif213	9.22	1347	56.52		190	IG1190	1.34	1598	64.1
	191	1156*				1.45	2977	67	E		191	1169. 2	1.442	589	71.4		191	SPBC15C4.04c	7.11	1635	58.13		191	IG1191	1.5468	1167	69.4
	192	1157				3.77	950	69.5	L		192	1169. 3*	7.953	430	73.8		192	SPBC15C4.05	5.1	4293	63.02		192	IG1192	1.54987	1006	68.1
	193	1158				1.45	2607	64.4	L		193	1169. 4*	2.731	1103	69.1		193	SPBC12D12.07c	9.19	490	63.84		193	IG1193	1.96	1115	69.4
	194	1159*	1134*			1.4721	3789	68.5	E		194	1169. 5	1.652	3821	67.1		194	ubl1	8.63	412	65.27		194	IG1194	6.2417	1328	67.5
	195	1160*				1.4	1698	65.4	E		195	1170. 1	1.55	1107	67.2		195	SPBP4H10.14c	10.08	933	55.55		195	IG1195	1.84	1160	69.3
	196	1161*				4.1	1696	68.9	E		196	1170. 2*	1.581	1457	67.4		196	SPBP4H10.15	9.37	2803	55.41		196	IG1196	1.7125	1143	68.6
	197	1162*		1135.4*		1.239	4507	65.2	E		197	1170. 3	1.656	555	69.2		197	dis2	9.34	1386	62.53		197	IG1197	1.68093	1012	68.4
	198	1163*	1135*		PCR1	1.65	1942	69.7	E		198	1170. 4*	1.538	1585	68.8		198	SPBC776.03	9.35	1206	57.66		198	IG1198	1.94	1052	70.3
	199	1164*	1136*			1.2424	1091	73.1	E		199	1171. 1	1.817	1006	66.4		199	SPBC887.09c	8.47	2667	58.69		199	IG1199	1.55	1008	68.6
	200	1165*	1137*			2.09	1382	69.5	E		200	1171. 2*	1.503	2321	67.8		200	mcs4	9.5	1575	58.38		200	IG1200*	1.44857	1318	70.4
	201	1166*	1138*			1.37	3127	69.8	L		201	1173. 1	4.132	627	68.8		201	mok13	3.96	7123	61.95		201	IG1201	2.46068	1659	66
	202	1167*		1138.5*		1.694	868	72.7	L		202	1174. 1	1.66	2716	69.4		202	SPBC16D10.06	6.96	1233	59.98		202	IG1202	5.51	1133	71
	203	1168*	1139*			1.21	905	74.8	L		203	1176. 2*	1.467	2113	71.8		203	erd2	9.86	737	63.74		203	IG1203	3.51	1339	67.7
	204	1169*				1.46	2232	68.5	E		204	1176. 3*	1.183	4236	70.7		204	SPBP8B7.23	9.8	2028	59.99		204	IG1204	1.73	1108	68.4
	205	1170*	1140*			1.62	1598	71.1	L		205	1176. 4*	1.48	2640	72.3		205	SPBC1604.09c	9.28	863	61.84		205	IG1205	1.789	3606	62.8
	206	1171*				2.38	4152	65.5	L	Chr 2	206	2004. 1	5.897	832	69.1		206	SPBC1604.08c	7.67	1626	58.58		206	IG1206*	3.9	1034	70.2
	207	1172*		1140.1*		1.176	962	68.4	L		207	2004. 2	1.851	1085	69.1		207	SPBPB2B2.05	8.02	768	63.25		207	IG1207	1.549	1199	69.2
	208	1173*				1.59	1301	70.4	E		208	2004. 3*	2.118	1134	63.6		208	SPBPB2B2.06c	9.79	1812	60.52		208	IG1208	2.16	1148	70.4
	209	1174*	1141*			1.25	2664	67.8	E		209	2004. 5*	1.344	1181	71		209	nif1	9.95	2052	60.01		209	IG1209*	1.514	1789	68.5
	210	1175*	1142*			1.45	4411	68.1	L		210	2004. 6	1.5	855	69.2		210	sui1	9.65	551	64.77		210	IG1210	5.48368	1087	67.5
	211	1176*	1143*			1.552	2031	70.2	L		211	2004. 7	1.45	1540	70.5		211	matmc 2	3.25	552	61.53		211	IG1211	9.25695	1443	67.3
	212	1177				1.18	1667	68.6	L		212	2005. 1	1.481	590	69.2		212	SPBC23G7.10c	9.59	1194	56.73		212	IG1212	1.60562	1210	65.6
	213		1144			1.61	996	70.9			213	2009. 1*	1.91	2830	69.1		213	SPBC2G5.02c	9.92	771	61.96		213	IG1213	1.51875	1576	68.1
	214	1178*	1145*			1.41	1383	72	E		214	2010. 1	1.621	1482	68.2		214	SPBC2G5.03	9.46	1014	60.01		214	IG1214	1.68836	1290	66.3
	215	1179*	1146*			1.2114	752	75.4	E		215	2010. 2*	1.44	2256	68.9		215	gpx1	10.02	483	58.07		215	IG1215	2.82075	1813	66.6
	216	1180				1.73	642	73.4	E		216	2013. 1	3.131	1108	69.3		216	tug1	9.7	1679	62.25		216	IG1216	1.37833	1102	66.1
	217	1181*				1.46	1409	70.2	E		217	2013. 2	1.639	1142	69.8		217	SPBC32F12.08c	9.79	507	61.87		217	IG1217	2.15	1151	67.6
	218	1182*	1147*			1.5435	1765	70.3	E		218	2015. 1	4.583	996	71.6		218	rum1	9.79	699	59.59		218	IG1218	4.25	1074	67.9
	219	1183*	1148*			1.678	3545	68.7	E		219	2015. 2	1.606	954	69.5		219	rpl36	5.12	381	56.26		219	IG1219	3.14	1542	65.1
	220	1184				1.45	1420	63.8	L		220	2018. 1	6.13	727	68.8		220	mad1	9.64	1760	61.9		220	IG1220	1.58	1239	70.1
	221	1185*				2.58	2067	67.7	E		221	2019. 1	1.659	927	70.7		221	SPBC1683.02	9.63135	1020	62.9		221	IG1221	1.47	1216	68.8
	222	1186*	1149*			1.84	4476	69.4	E		222	2020. 1*	1.875	1975	66.6		222	SPBC1683.03c	8.22413	1560	60.8		222	IG1222	6.76	1021	69.5
	223		1150*			1.71	1179	72.5			223	2023. 1	1.316	481	71.2		223	car1	9.8643	972	55.7		223	IG1223*	1.45	2977	67
	224	1187*				1.5	2193	68.7	L		224	2025. 1	1.58	1131	68.8		224	pre6	9.53203	958	60.5		224	IG1224	2.95	1484	67.5
	225		1151			1.45	562	73.6			225	2025. 2	1.851	1954	69.9		225	cid11	9.20265	1483	61.6		225	IG1225	7.19	1054	70.1
	226	1188*	1152*		ORI22	1.67	1184	71.2	E		226	2025. 3	1.996	1524	69.7		226	avt5	9.60847	1263	59.9		226	IG1226	1.61	1111	68
	227		1153		2D	1.41	1905	69			227	2025. 4*	1.579	1512	69.3		227	cti6	7.21208	1489	58.6		227	IG1227	2.08	1267	63.4
	228	1189*	1154*			1.49	1303	72.7	L		228	2027. 1	1.479	1462	67.5		228	rps27	10.1183	494	61.9		228	IG1228*	3.76	2159	68.9
	229	1190*	1155*			1.55	2930	66	E		229	2027. 2*	1.494	2282	69.5		229	rlp1	9.70682	1092	61.1		229	IG1229	1.67	1053	68.9
	230	1191*				2.78	2997	65.5	E		230	2027. 3	6.484	959	69.2		230	SPBC354.09c	9.11541	2385	58.8		230	IG1230	6.63	1445	67.6
	231	1192*		1167.1*		2.366	1159	69.7	L		231	2030. 1*	3.625	921	69.6		231	tea4	8.29334	2466	60.5		231	IG1231	3.47	1013	69.6
	232	1193*	1156*			1.56	1727	71.3	E		232	2030. 2	4.152	1719	68.2		232	SPBC115.03	9.45767	1107	59.9		232	IG1232	1.4	1029	69.1
	233		1157*			1.81	1324	69.5			233	2031. 1*	1.609	1760	69.8		233	kms2	6.94125	1483	64.1		233	IG1233	1.8	1138	70.3
	234	1194*	1158*			3.818	7818	65.2	L		234	2033. 1*	1.629	1349	69.5		234	dps1	6.16906	1218	60.5		234	IG1234	7.66	1552	66.4
	235	1195*	1159*			1.29	1922	67.8	L		235	2034. 1	3.649	762	70.9		235	SPBC119.03	8.8442	801	57.9		235	IG1235	1.51	1568	66
	236	1196*	1160*			1.78	1038	73.1	E		236	2034. 2	7.734	877	67.1		236	SPBC119.17	9.46668	3030	61.5		236	IG1236	5.17	1010	69.5
	237		1161*			2.11	2265	69.9			237	2036. 1	1.979	2397	68.9		237	pdf1	9.6196	1869	60.8		237	IG1237*	1.6	1021	69.1
	238	1197*	1162*			1.5	2664	70.2	E		238	2037. 1	1.707	1781	66.5		238	SPBC36.03c	10.1329	1617	57.2		238	IG1238	1.41	1011	67.7
	239	1198*				1.48	2392	70.5	E		239	2037. 2	7.671	1150	69.4		239	int6	9.67158	1562	60.9		239	IG1239*	2.58	2067	67.7
	240	1199*	1163*			1.62	2329	69.1	E		240	2037. 3*	3.991	1096	70.4		240	lsd1	9.5433	3003	61.8		240	IG1240	1.85	1376	67.7
	241	1200*	1164*			1.6608	2718	69.4	E		241	2037. 4	1.598	846	66.7		241	mug57	9.86916	570	63.9		241	IG1241	8.14	1591	68.5
	242	1201*				1.76	967	70	L		242	2037. 5*	3.725	1607	69.9		242	mug97	9.27945	1038	60.3		242	IG1242	1.72	1477	68.5
	243		1165			1.22	882	72.7			243	2038. 1*	2.15	1900	69.1		243	cdc27	2.30908	1408	67		243	IG1243	7.15	1314	65.7
	244	1202	1166			1.82	1483	72.9	L		244	2044. 1*	1.568	629	72.2		244	sks2	10.0176	1842	53.2		244	IG1244	1.6	1254	66.9
	245	1203*	1167*			1.581	2714	71	L		245	2045. 1*	1.678	1469	67.3		245	erg27	8.34315	1112	60.3		245	IG1245*	1.43	1190	68.9
	246	1204*				1.53	2713	71	L		246	2045. 2	1.515	318	74.6		246	ade7	9.92884	900	59.6		246	IG1246	6.65	1346	66.8
	247	1205*		1176.1*		1.311	3215	69.1	L		247	2045. 3	1.606	690	69		247	SPBC409.17c	9.11977	669	63.1		247	IG1247	4.46	1266	67.4
	248	1206	1168			1.47	2115	71.8	L		248	2047. 1	1.492	1081	69.3		248	gyp10	9.56711	1122	59.4		248	IG1248	1.33	3170	64.2
	249	1207	1169			3.36	1290	75.4	L		249	2048. 1	4.205	945	69		249	rtn1	10.1126	927	54.4		249	IG1249	2.14	1463	66.5
	250		1170			1.18	4238	70.7			250	2048. 2	1.459	738	71.4		250	but2	9.76686	1173	52		250	IG1250	2.73	1103	69.1
	251		1171			1.84	1249	69.1			251	2048. 3	7.972	597	69.7		251	trz2	8.66448	2037	59.8		251	IG1251	6.02	1511	70.6
	252		1172			1.48	2642	72.3			252	2049. 1*	1.38	842	62.7		252	ptp4	9.55592	1016	61.4		252	IG1252	1.68	1202	69.9
	253		1173*			3.41	1262	72.8			253	2050. 1	1.529	471	73.5		253	kap109	9.57396	2953	61		253	IG1253	5.4	1184	68.1
	254		1174*			1.33	3421	70.3			254	2056. 1	4.987	1394	63.9		254	SPBP22H7.06	9.78825	1109	63.7		254	IG1254	1.48	1478	66.7
	255		1175			1.65	1663	69.2			255	2056. 2*	2.984	1222	70.5		255	ctu2	9.36537	1101	63.7		255	IG1255	1.467	2113	71.8
	256		1176			1.4	5390	68.3			256	2058. 1	2.068	1142	62.7		256	SPBC3H7.08c	9.62365	592	64.9		256	IG1256	3.358	1288	75.4
	257		1177			4.13	2883	69.4			257	2058. 2	3.048	518	70.7		257	pab2	9.78864	663	57		257	IG1257*	6.22	2292	68.1
	258		1178			1.48	2267	72.9			258	2059. 1	3.933	1664	68.2		258	rem1	10.0323	1294	60.2		258	IG1258*	1.753	2797	69.8
	259		1179			1.92	2884	69.3			259	2059. 2	1.438	1030	68.9		259	orc4	7.42	2919	60	Chr 2	259	IG2001	1.9	4759	67.3
Chr 2	260		1001			1.66	1662	69.1			260	2059. 3	1.39	629	70.8		260	qcr1	9.07814	1374	54.7		260	IG2002	1.66	1663	69.2
	261		1002		2D	1.81	1387	73.2			261	2060. 1*	1.907	4178	66.4		261	SPBC1711.11	7.33278	1173	63.5		261	IG2003	1.55	1556	69.8
	262	2001	1003*		2D	1.23	4860	70	L		262	2060. 3*	1.508	2369	69.7		262	his2	9.72995	1320	57.1		262	IG2004	3	1168	69.1
	263	2002	1004*			1.5	1400	74.5	L		263	2060. 4	1.719	573	70.2		263	rct1	8.75973	1299	62.4		263	IG2005	4.56	3050	70.4
	264		1005*			1.95	4667	70.7			264	2063. 1	1.552	631	72.5		264	tim44	9.49933	1284	58.9		264	IG2006	3.6156	1388	73.3
	265	2003	1006*			1.84	3314	73	L		265	2067. 1	1.246	1333	69.8		265	tbf1	7.02469	1458	59.1		265	IG2007	1.95	4668	70.7
	266	2004				1.45	3462	69	L		266	2067. 2	1.499	615	71.9		266	fnx1	9.83005	1596	58.3		266	IG2008	9.52888	1540	69.5
	267		1007*			1.63	1328	69.5			267	2067. 3	1.479	383	75		267	glo1	9.17051	909	59.8		267	IG2009	1.45226	1714	68.8
	268	2005	1008*			3.42	1131	70.5	L		268	2070. 1	1.747	2026	68		268	uge1	9.41357	1303	59.2		268	IG2010*	1.622	1234	70.2
	269	2006				1.42	1350	66.8	L		269	2074. 1*	1.626	1064	69.8		269	gas2	10.0358	1380	54.8		269	IG2011	1.44158	2276	66
	270	2007	1009*			1.43	2926	69.6	L		270	2074. 2*	1.259	1238	69.7		270	rpc25	9.75511	913	63.5		270	IG2012	1.93	1065	71.1
	271	2008				1.16103	3896	68.2	L		271	2074. 3*	3.677	1186	71	Chr 3	271	SPCC757.04	7.5197	2011	62.3		271	IG2013	1.42899	1614	68.8
	272	2009.1				1.25	19438	67	E		272	2075. 1	1.532	548	72.5		272	SPCC757.05c	7.75624	1203	58.9		272	IG2014*	1.36788	1670	69.9
	273	2009.2				1.61					273	2077. 1*	2.031	740	70.7		273	SPCC757.11c	7.98938	1416	59.6		273	IG2015	1.67371	1792	68.8
	274	2009.3				1.7					274	2077. 2	1.884	3184	66.4		274	ght6	9.83999	1608	56.2		274	IG2016	1.45815	1628	67.3
	275	2009.4				1.42					275	2078. 1	5.068	1371	66.8		275	ght1	9.26416	1674	54.7		275	IG2017	1.9141	1648	67.1
	276	2010	2001*			1.71797	2296	71.2	L		276	2078. 2	6.407	627	69.1		276	SPCC794.06	8.87763	1296	59.7		276	IG2018	4.03	1504	67
	277	2011*	2002*			1.50628	2695	72.3	E		277	2078. 3	1.653	869	68.7		277	lat1	9.60563	1589	56.3		277	IG2019	1.35	2073	67.4
	278		2003			1.88	1620	71.3			278	2080. 1	2.755	1703	67.7		278	ef1a-a	9.50995	1383	49.2		278	IG2020	1.76099	1088	66.8
	279		2004			1.91	1620	71.3			279	2080. 2*	1.996	2485	67.4		279	SPCC794.10	6.70909	1500	61.5		279	IG2021	1.38952	2074	66.1
	280		2005			1.91	1620	71.3			280	2080. 3	1.839	1218	65.7		280	SPCC553.12c	9.34384	1566	60.6		280	IG2022	2.6	1852	59.4
	281	2012	2006			1.80781	3988	70.4	L		281	2080. 5	2.02	701	70.5		281	spb70	8.97832	1847	62.1		281	IG2023	1.96445	1324	68.1
	282	2013	2007			1.98996	2438	73.8	E		282	2081. 1	1.546	1072	69.3		282	SPCC553.01c	9.05362	2148	60.7		282	IG2024	1.64127	1770	62.3
	283	2014*	2008*			2.22	5204	72	L		283	2084. 1	9.004	1616	66.5		283	gma12	9.49391	1128	58.8		283	IG2025	3.47629	1458	69.3
	284		2009			4.35	3419	68.1			284	2085. 2	1.622	4743	67.1		284	SPCP31B10.04	7.71537	1046	59.6		284	IG2026	1.63736	1822	67.3
	285	2015	2010*			1.41388	4705	68	L		285	2087. 1*	1.605	836	71.2		285	bpb1	6.94827	1810	54		285	IG2027*	1.98656	1510	64.9
	286	2016*	2011*			1.70333	2328	71.1	E		286	2088. 1*	1.6	1144	69.1		286	asp1	4.12705	2763	60.6		286	IG2028	4.00426	1214	66.3
	287	2017*	2012*			1.42117	1385	73.4	E		287	2088. 2	1.681	1579	67.9		287	sec231	9.58532	2453	58.3		287	IG2029	3.95894	1550	67.8
	288	2018	2013*			1.53475	3349	65.2	L		288	2092. 1	7.11	787	68.1		288	ccr4	9.01331	2073	60.3		288	IG2030	1.46557	1078	69.8
	289	2019	2014*		2D	2.03742	1682	71.2	L		289	2092. 2	1.441	781	68		289	taf5	5.82261	2300	61		289	IG2031	1.36799	1856	66.3
	290	2020				1.73	4130	62.6	L		290	2092. 3	3.494	1014	68.8		290	SPCC24B10.02c	9.78601	1350	60.8		290	IG2032	1.39475	2690	66.5
	291	2021*	2015*			2.11955	2692	70.3	E		291	2092. 4*	1.197	868	71.7		291	rad21	4.81434	1967	56.6		291	IG2033	1.83789	1182	68.2
	292	2022*	2016*			3.55212	1171	73.6	E		292	2092. 5	1.068	435	71.6		292	SPCC61.05	8.38856	1410	60		292	IG2034	7.16099	1204	70.7
	293	2023				1.76	524	72.4	E		293	2093. 1*	3.966	761	71.5		293	tco89	8.54967	1415	58		293	IG2035*	1.53053	2852	68.6
	294		2017*			1.64	1280	72.8			294	2093. 2	1.558	476	73.8		294	SPCC162.11c	7.88491	1365	60.8		294	IG2036	1.38007	1022	67.9
	295	2024				9.07	1505	70.7	E		295	2093. 4*	1.803	568	67.8		295	SPCC777.06c	9.5791	1068	61.7		295	IG2037	3.28984	1020	70.6
	296	2025*	2018*			1.4059	2830	69.5	E		296	2094. 1	1.249	550	71.7		296	SPCC663.14c	8.54429	2153	61		296	IG2038	1.79033	1742	65.8
	297	2026*	2019*			1.33946	4642	68.3	E		297	2094. 2*	1.334	831	71.3		297	SPCC663.15c	6.21074	2281	58.6		297	IG2039	2.9242	1490	69
	298	2027				1.53	4643	65.2	E		298	2094. 3	1.751	3399	64.4		298	cek1	6.11504	4017	60.4		298	IG2040	1.489	3480	68.9
	299		2020*			1.45	1819	73.2			299	2094. 4	6.423	614	69.9		299	SPCC285.10c	9.28704	1149	58.1		299	IG2041*	2.36	6296	65.6
	300		2021*			1.48	770	74.6			300	2095. 2	1.482	959	68.3		300	ucp10	8.88326	1471	58.1		300	IG2042	7.79	1571	66.6
	301		2022*		2D	1.97	2126	70.4			301	2095. 3	4.842	1267	69.9		301	SPCC285.13c	9.0551	2211	56.8		301	IG2043*	1.462	2419	68.6
	302	2028*	2023*			1.81538	1191	71.8	L		302	2095. 4	1.533	430	72.4		302	meu10	9.71998	1251	56.8		302	IG2044	1.52	3262	65.8
	303	2029				1.87	241	74.4	L		303	2095. 5*	4.466	876	68.9		303	SPCC297.05	7.08881	2922	60.4		303	IG2045	1.54	1147	70.4
	304	2030*				9.05	533	68.2	E		304	2095. 6	1.43	1150	71.2		304	rpt3	9.49894	1170	59		304	IG2046	1.89	1439	68
	305	2031	2024*			1.35	4422	67	E		305	2096. 1*	7.098	674	71.3		305	wtf22	7.02324	1348	64		305	IG2047	8.198	1005	67.6
	306	2032*							E		306	2097. 1	3.269	780	69.8		306	wtf25	7.83812	1065	65.5		306	IG2048*	3.10739	2068	68.5
	307	2033				2.45677	2812	66.6	E		307	2097. 2	1.516	1102	68.2		307	air1	3.43071	1052	61.2		307	IG2049*	1.84178	1125	70.8
	308	2034	2025*			1.49876	3367	69.2	E		308	2098. 1	1.898	1218	66.9		308	SPCC1494.06c	9.7534	1788	62.5		308	IG2050	1.70479	1358	67.8
	309	2035				1.36	1992	72	E		309	2098. 2	1.331	491	72.2		309	SPCC1827.03c	1.34668	1539	56.1		309	IG2051*	2.05	1133	70.5
	310	2036*	2026*		2D	1.53062	1662	72	E		310	2098. 3	1.51	927	71.1		310	SPCC569.03	9.58433	1191	61.7		310	IG2052*	1.37912	1272	68.9
	311		2027*			1.66	2204	72.2			311	2100. 1	5.107	830	70.3		311	spcc757.06	7.24616	451	64.5		311	IG2053	1.36194	1287	67.8
	312	2037				1.33	919	72.2	E		312	2100. 3*	2.324	719	71.5		312	vph2	6.67576	705	62.3		312	IG2054*	1.68439	1298	68.1
	313	2038*	2028*			1.45121	3968	67.4	E		313	2100. 4	3.519	655	71.2		313	spcc757.12	8.47581	1878	56.3		313	IG2055	1.45639	1096	67.2
	314	2039				1.46	1738	68.3	E		314	2101. 1*	1.997	2640	68.9		314	spcc330.19c	9.27465	333	67		314	IG2056	1.48673	3889	63.3
	315	2040				1.45731	1202	69.3	E		315	2101. 2	1.952	1144	70.7		315	vma21	5.27074	493	59		315	IG2057	1.67161	1197	68
	316	2041				3.97	1414	69.8	E		316	2102. 1*	1.363	1563	69.6		316	sif1	4.8288	834	62.9		316	IG2058	2.11157	1923	67.4
	317	2042*	2029*			1.38374	1695	70.3	E		317	2104. 1*	1.726	1926	69.1		317	spcc1529.01	4.0692	1697	60		317	IG2059*	1.47995	2932	67.3
	318		2030*			1.52	1225	71.8			318	2105. 1	2.888	960	67.2		318	spcc794.03	8.78663	1665	58.9		318	IG2060*	1.41539	1388	68.1
	319	2043				1.38392	2522	68	E		319	2106. 1	1.828	586	67.8		319	spcc736.02	9.84661	861	67		319	IG2061*	1.2894	1163	71.6
	320	2044				1.77	2646	69.1	E		320	2109. 1	2.835	1680	65.7		320	spcc736.03c	4.80511	1290	62.1		320	IG2062	3.20573	1115	66.9
	321	2045*	2031*			1.65	4221	67.7	E		321	2109. 2*	1.525	716	71.8		321	mrps8	9.27273	459	59.3		321	IG2063	6.61493	2104	65.7
	322	2046*							E		322	2110. 1*	3.937	1097	69.3		322	laf2	9.77226	819	56.5		322	IG2064	8.29	1095	67.3
	323	2047	2032*			1.36737	2861	68.4	E		323	2110. 2	1.403	1190	67.4		323	spcc4g3.01	4.68771	1401	53.7		323	IG2065	5.06	1019	68.1
	324	2048	2033*			1.90267	4137	66.9	L		324	2111. 1*	2.117	1607	70.1		324	rpl3601	9.3249	461	57		324	IG2066	7.41	1028	69.8
	325		2034*			1.42	678	75.3			325	2112. 1	3.956	394	67.8		325	med31	7.60775	420	63.6		325	IG2067*	1.17	5182	62.5
	326	2049	2035*			1.4899	3479	68.9	L		326	2114. 1*	1.347	713	70.9		326	spcc1672.03c	9.8793	1584	54.3		326	IG2068	1.74	3722	63.1
	327	2050*	2036*			1.85583	1170	72.5	L		327	2115. 1*	2.438	1013	71.1		327	spcc1672.04c	5.16372	840	65.7		327	IG2069	6.81	1459	67.2
	328	2051				1.82	6320	65.6	L		328	2117. 1	7.394	1515	67.7		328	spcc1672.07	7.9893	2768	60.5		328	IG2070*	2.48	1055	70.1
	329		2037*			1.41	1555	72			329	2121.1	1.282	5207	61		329	spo13	5.30979	468	64.3		329	IG2071	1.081	3424	68.2
	330	2052*				1.53	956	70.8	E		330	2121. 2*	1.311	1690	69.8		330	spcc16c4.04	8.53772	899	65.1		330	IG2072	1.399	3685	64.7
	331	2053				1.35	2799	69.5	L		331	2121. 3	3.65	899	70.8		331	spcc18b5.02c	9.32489	1019	58.7		331	IG2073	1.82	1129	69.3
	332	2054*	2038*			1.22515	1849	72.3	E		332	2122. 1	3.781	496	76.9		332	gnr1	9.69555	1200	60.5		332	IG2074	1.99	6192	63.4
	333	2055*	2039*			1.1941	1415	72.7	E		333	2124. 1*	1.577	2315	70.9		333	ten1	9.14384	309	62.1		333	IG2075	7.98	3500	63.4
	334	2056				2.35	6293	65.6	E		334	2124. 2	1.241	1995	68.2		334	sec59	9.57484	1527	64.1		334	IG2076	1.51	1306	72.6
	335		2040*			1.84	1517	71.8			335	2124. 3*	1.361	864	69.4		335	spcc24b10.03	6.29422	574	57.2		335	IG2077	2.87	7613	65
	336	2057*				2.15	1900	69.1	E		336	2124. 5*	1.561	836	71.4		336	spcc24b10.04	9.83678	600	61.5		336	IG2078	1.54	1576	69.4
	337	2058*	2041*		2D	1.62127	1257	71.2	E		337	2124. 6*	1.615	521	72.4		337	spcc24b10.19c	4.37393	1961	62.8		337	IG2079	6.3	1117	67.9
	338	2059*	2042*/43*			2.37	6144	65.7	E		338	2126. 1*	6.035	1951	67.9		338	spcc1795.12c	9.83221	339	59.3		338	IG2080	2.3	1155	70.7
	339	2060				5.79	1294	67.5	E		339	2126. 2*	1.61	1044	70.1		339	rpa12	9.19096	605	63.5		339	IG2081	1.93	1190	70.3
	340	2061*	2044*		ORIc7	1.70827	1260	71.1	E		340	2126. 3	1.57	1727	68.7		340	iec3	7.99549	561	60.2		340	IG2082	1.453	1588	67.3
	341		2045*			2.1	3131	67.1			341	2126. 4	4.42	1133	69.5		341	cox9	9.67886	239	58.2		341	IG2083*	2.36	2408	69.1
	342	2062*	2046*			2.07182	1507	71.4	E		342	2126. 5	1.788	1500	69.5		342	ubc11	9.04285	848	66		342	IG2084	1.66	1663	68.9
	343	2063		2044.2*		1.591	2466	70.2	E		343	2126. 6	1.383	1649	70.7		343	cmc2	9.02947	332	65.4	Chr 3	343	IG3001	4.34898	1763	67.3
	344	2064				1.35	646	73.4	L		344	2126.7*	2.548	6050	65.9		344	mrpl37	9.4467	420	56.9		344	IG3002*	2.37014	1105	68.8
	345	2065*				1.41	1444	69.6	E		345	2126. 8	2.517	509	72.7		345	rpl3402	7.57437	336	53.9		345	IG3003	1.86713	3029	69.3
	346	2066*	2047*			1.71362	1993	71.7	E		346	2129. 1*	3.934	1569	68.2		346	phb2	6.67775	1179	62.3		346	IG3004	1.84855	1804	69.6
	347	2067*	2048*			1.19	4230	65.7	E		347	2131. 2*	2.671	899	69.3		347	spcc338.18	8.5612	354	62.7		347	IG3005	3.98	1544	67.5
	348	2068				1.49	650	74	L		348	2131. 3	4.293	590	71.2		348	cid2	9.84034	563	62.7		348	IG3006*	1.69341	1004	69.6
	349	2069				2.66	923	69.7	L		349	2132. 1*	2.718	524	72.8		349	mug112	9.92093	378	60.8		349	IG3007	1.57752	3083	67.2
	350	2070*	2049*		ars2004	1.3455	2895	67.6	E		350	2132. 2	2.942	1005	69.4		350	spcc1281.07c	9.31653	942	55.1		350	IG3008	1.7031	1427	66.6
	351		2050			1.39	1073	71.8			351	2132. 3*	1.606	1046	70		351	spcc622.05	9.51359	348	67.2		351	IG3009	2.5457	1472	70
	352	2071			ars2003	1.20475	5450	66.1	E		352	2132. 4*	1.451	1286	69.1		352	spcc622.06c	6.79588	369	65		352	IG3010*	4.50674	2276	67.8
	353	2072	2051*		ars2002	1.48605	1017	70	E		353	2132. 5	1.416	766	69.5		353	spcc622.07	9.11174	387	66.9		353	IG3011	2.59679	2648	60.5
	354	2073*				1.75	1669	69.1	E		354	2134. 1	1.432	615	71.1		354	spcc622.11	8.97129	1884	64.2		354	IG3012	5.31758	3434	62.9
	355	2074*				2	2107	68	E		355	2138. 1	1.405	3138	70		355	spcc61.05	8.38647	1410	60		355	IG3013	2.85388	1488	69
	356	2075		2054.1		1.699	5283	64.9	E		356	2138. 2*	1.806	2528	72.5		356	spcc584.11	8.05308	1614	59.7		356	IG3014	1.59229	1510	68.5
	357		2060			1.48	2495	66.7		Chr 3	357	3002. 1*	2.151	4532	65.8		357	cuf2	8.27798	628	64.6		357	IG3015	3.11631	1247	67
	358		2061			1.74	894	72.5			358	3004. 1	6.047	818	70.6		358	spcc162.06c	9.7893	747	58.8		358	IG3016	2.23932	4230	64.2
	359	2076*				1.55	1511	68.9	E		359	3004. 2	1.946	1008	70.5		359	spcc13b11.02	9.95574	417	58.3		359	IG3017	1.74769	1624	63.7
	360	2077*				1.39	3336	69.3	E		360	3004. 3*	2.003	1335	67.8		360	spcc13b11.03c	6.88281	1020	62.2		360	IG3018	1.5658	1115	69.1
	361	2078				1.70752	6164	64.2	E		361	3004. 4	2.003	718	72.2								361	IG3019	1.42781	1820	65.3
	362	2079*				1.41	3115	68.7	E		362	3007. 1	1.83	1467	66.8			Average	8.46936	1359.38	60.9111		362	IG3020	1.31458	1170	66
	363	2080*				1.91	3131	69.1	L		363	3007.2	2.156	5656	63.7								363	IG3021	3.01008	1264	69.9
	364	2081*	2062*			1.19143	1803	70.2	E		364	3009. 1	4.229	914	68.7								364	IG3022	1.99104	1214	66.9
	365	2082		2060.2*		1.525	1498	69.8	E		365	3014. 1	1.592	2144	69.3								365	IG3023*	1.2918	1189	68.3
	366	2083*				1.25	2469	66.9	E		366	3014. 2	1.647	2056	69.8								366	IG3024	1.55	1550	68.1
	367	2084*				1.72	3162	66	E		367	3017. 1	3.484	1341	68.9								367	IG3025	1.59768	1094	68.4
	368	2085*				1.8	3571	68.9	E		368	3018. 1	1.575	1014	69.8								368	IG3026*	1.46968	1549	67.7
	369	2086*	2063*			2.70114	3260	69	E		369	3018. 2*	1.107	2023	66.3								369	IG3027*	1.29508	2540	68.7
	370		2064			2.17	1257	68.2			370	3018. 3	4.437	639	70.6								370	IG3028	8.54432	1326	67.8
	371	2087*	2065*			2.15148	2338	69.7	E		371	3018. 4*	1.705	872	68.7								371	IG3029	2.13629	3336	64.9
	372	2088*	2066*			1.42446	1493	70.4	L		372	3018. 5	1.268	447	70.3								372	IG3030	1.78133	1193	66.6
	373	2089	2067*		2D	1.53218	2135	73	L		373	3019. 1*	1.556	785	67								373	IG3031	1.68812	1162	69.1
	374	2090				2.58	448	71.5	L		374	3021. 1*	1.715	910	70.3								374	IG3032	1.59906	1922	69.9
	375	2091*	2068*		ORI75	1.44421	3240	69.1	E		375	3022. 1*	1.449	1082	67.9								375	IG3033	1.60083	3337	65.9
	376	2092*	2069*/70*			2.01	4174	70.7	E		376	3025. 1*	1.488	1938	69.4								376	IG3034	1.45028	1267	69.5
	377	2093							E		377	3026. 1	2.217	731	66.7								377	IG3035	2.49715	1565	68.2
	378	2094*	2071*			1.32982	4969	70.3	E		378	3027. 1	1.356	546	71.7								378	IG3036	2.98629	1144	70
	379	2095*				1.81	1904	70.1	E		379	3027. 2*	1.8519	1803	68.7								379	IG3037*	2.60108	1121	69.2
	380	2096*	2072*		2D	2.29515	3036	70	E		380	3028. 1	1.181	828	70.7								380	IG3038*	2.93493	1711	69
	381	2097*	2073*			1.56088	2264	71.1	E		381	3028. 2*	1.728	1829	72.1								381	IG3039	2.79062	1180	69.9
	382	2098				1.58294	1637	69.5	L		382	3029. 1	2.404	960	69.2								382	IG3040	7.19084	1774	66.5
	383	2099*	2074*			1.80983	1384	73.2	E		383	3029. 2	1.549	634	72.3								383	IG3041	1.73887	1564	66.5
	384	2100				1.48	4070	67.2	L		384	3030. 1	5.3019	1176	68.2								384	IG3042	1.75994	2566	68.3
	385	2101	2075*			1.57369	957	73.5	L		385	3030. 2	1.295	1038	70.7								385	IG3043	1.38527	1101	67.8
	386	2102*	2076*			1.42175	3195	70.9	E		386	3031. 1*	1.759	2563	68.3								386	IG3044*	2.0154	2003	68
	387	2103*				1.61	1134	70.2	E		387	3031. 2	1.756	577	70.1								387	IG3045*	3.95377	1946	68.3
	388		2077*			1.33	2329	69.5			388	3031. 3	1.645	3798	64.9								388	IG3046	7.50955	1174	63.1
	389	2104				1.92	4574	65.2	E		389	3032. 1	4.767	964	68.9								389	IG3047	1.29267	1731	68.6
	390	2105*	2078*			1.26554	1600	68.8	E		390	3032. 2*	1.447	373	74.6								390	IG3048*	1.66763	1733	69
	391		2079			2.14	799	72.7			391	3033. 1	1.564	1011	68.2								391	IG3049*	3.08797	1248	70.5
	392	2106	2080*		2D	1.31	2876	69.9	L		392	3033. 2	1.409	926	70.4								392	IG3050	1.75085	1859	66.9
	393	2107*	2081*			1.94139	1294	72.5	E		393	3037. 1	1.977	884	71.1								393	IG3051	3.87477	1170	69.5
	394	2108		2084.2		1.579	462	77.3	L		394	3037. 2	1.492	455	74.1								394	IG3052	1.54839	1124	68.1
	395		2082*			3.38	1058	72.7			395	3037. 3*	1.277	1388	68.3								395	IG3053	5.05797	1379	62.5
	396		2083*			1.43	1981	70.6			396	3037. 4	1.318	1108	68.8								396	IG3054	1.78612	1573	67.1
	397	2109				1.28	1475	69.9	L		397	3037. 5*	2.552	3251	67								397	IG3055	1.89208	1605	69.2
	398	2110*	2084*			1.42556	4274	66.5	E		398	3038. 1	1.379	2033	65.6								398	IG3056	8.09973	1854	68.3
	399	2111*	2085*			1.26066	2258	69.3	E		399	3042. 1	1.62	875	71.1								399	IG3057	1.72906	2478	65.2
	400	2112	2086		TUG1	1.74462	1923	70.8	E		400	3042. 2	2.845	1228	69.2								400	IG3058*	8.06211	2164	66
	401	2113*	2087*		RUM1	1.61584	2082	71.9	E		401	3043. 1*	3.512	801	71.7								401	IG3059	1.27066	1941	69.3
	402	2114*	2088*			1.51429	4123	66.9	L		402	3043. 2	1.529	917	69.6								402	IG3060	2.17564	1593	65.7
	403	2115*	2089*			1.79666	3879	67.6	E		403	3043. 3	4.956	633	69.7								403	IG3061	3.57613	1139	67.1
	404	2116				1.56	409	74.9	L		404	3044. 1*	2.179	796	68.9								404	IG3062	1.55602	2459	65.6
	405		2090*			1.55	574	63.2			405	3044. 2*	1.253	1042	69.2								405	IG3063	1.58311	1199	66.9
	406	2117*	2091*		2D	1.58558	1913	72.5	E		406	3044. 3	1.932	1327	68.7								406	IG3064	1.52214	1091	69.8
	407	2118*	2092*			1.70748	1116	71.2	E		407	3051. 1*	1.721	2166	69.5								407	IG3065*	3.40157	1060	67.6
	408		2093*			1.39	598	74.8			408	3051. 2	1.431	1165	69								408	IG3066	1.51149	1356	69.3
	409	2119*	2094*			1.96694	936	72.8	L		409	3053. 1	1.495	1265	68.2								409	IG3067	1.8778	2052	67.5
	410	2120*	2095*			1.58185	2044	71.6	L		410	3057. 1	1.374	758	73.4								410	IG3068	1.71182	1350	67.5
	411		2096*		2D	2.32	1503	71.2			411	3057. 2	2.358	863	69.8								411	IG3069	5.43484	1332	70.4
	412	2121		2099.1		1.911	609	73.8	L		412	3057. 3	6.277	957	68.9								412	IG3070	1.60767	1454	68
	413	2122*	2097*			2.07262	1596	72.1	E		413	3058. 1	1.357	497	70.1								413	IG3071	2.8617	1947	62.3
	414		2098*			1.53	1163	72.5			414	3062. 1*	1.697	2833	67.6								414	IG3072	1.2989	2008	63.8
	415		2099*			1.39	1312	70			415	3063. 1	7.387	1180	68.3								415	IG3073	7.66018	1085	66.6
	416	2123*	2100*			1.46914	1330	73	E		416	3063. 2	3.476	1043	70								416	IG3074	2.25521	1336	69.7
	417		2101		ori1	1.67	832	72.5			417	3063. 3*	3.52	603	72								417	IG3075	1.65055	1068	66.1
	418	2124*				1.44	2386	70.3	E		418	3067. 1	2.978	1701	68.3								418	IG3076*	1.54107	2810	66.1
	419				ori2	2.48	1052	70.4			419	3070. 1	1.666	567	71.5								419	IG3077	3.21222	1087	69
	420	2125	2102*		ori3	1.43	1919	71.1	E		420	3070. 2	1.281	475	75.2								420	IG3078	4.47898	2190	67.9
	421				ori4	1.56	1279	70.5			421	3070. 3*	1.918	1974	68								421	IG3079*	6.38634	1055	68.8
	422	2126*	2103*			1.08147	3423	68.3	L		422	3070. 4*	1.535	2051	65.5								422	IG3080	1.32911	1635	68.3
	423				ori5	1.74	1926	69.1			423	3073. 1*	5.897	624	72.5								423	IG3081	1.52418	1739	62.4
	424	2127	2104			1.39938	3684	64.8	L		424	3073. 2	6.336	812	68.9								424	IG3082*	1.80634	1253	70.9
	425	2128*	2105*			1.80468	867	75.6	E		425	3075. 1	3.976	450	71.8								425	IG3083	1.42017	1009	65.8
	426		2106*			1.33	365	78.7			426	3075. 2*	1.343	1242	70.1								426	IG3084*	1.42344	2452	65.5
	427	2129*				1.86	416	75.3	E		427	3076. 1*	6.04	1279	69.8								427	IG3085	1.40421	3214	68.6
	428	2130*	2107*			-0.01	9847	66.4	E		428	3076. 2*	1.545	2147	68.1								428	IG3086	1.59867	1483	65.9
	429	2131							E		429	3076. 3*	5.153	1680	69								429	IG3087	1.57587	1294	62.3
	430	2132				1.32	1033	70.7	L		430	3076. 4	1.348	1379	71.1								430	IG3088	1.56213	1245	65.2
	431	2133				1.49	1836	69.8	E		431	3077. 1	1.171	636	71.6								431	IG3089	2.76175	1261	65.3
	432	2134*				1.35	2797	67.1	E		432	3078. 1	3.781	789	69.1								432	IG3090	1.41755	3308	63.6
	433	2135*	2108*			1.41117	1792	70.4	E		433	3078. 2	1.357	422	74.5								433	IG3091	1.69853	2747	66.5
	434		2109*			1.66	780	73.4			434	3078. 3	1.514	1113	70.4								434	IG3092	8.16695	1211	69.1
	435	2136				1.27	877	71.8	E		435	3078. 5	1.612	522	73									Average	3.15971	1535.5	67.9329
	436	2137*	2110*			1.30132	3203	68.4	E		436	3079. 1*	1.249	1775	70.2
	437	2138*	2111*			1.29955	920	75.1	E		437	3082. 1	1.387	470	73.5
	438		2112*		2D	1.35	1421	72.6			438	3083. 1*	1.403	1199	70.2
	439		2113*			1.51	1305	72.9			439	3083. 2*	1.719	536	70.9
	440	2139		2114.2*		1.543	3088	68	L		440	3083. 3	2.445	513	71.8
	441	2140*	2114*			1.67966	1835	70.4	E
	442	2141*	2115*			1.21524	1341	73.1	E			Average	2.4635	1323.14	69.5602
	443	2142				3.41	426	71.2	L
	444	2143*				1.51	1189	70.5	L
	445	2144*				1.72	2255	68.7	E
	446	2145*	2116*			1.44172	2373	70.9	E
	447		2117*			1.84	710	72.3
	448		2118			3.8	498	77
	449	2146*	2119*			1.48479	1074	72.9	E
	450	2147		2123.1*		1.664	1702	69.2	E
	451	2148*	2120*			1.60383	2908	68.9	E
	452		2121			1.58	2317	71
	453	2149				1.66	319	75	L
	454		2122			2.08	1381	71.7
	455	2150				2.87	7610	65.1	L
	456	2151*	2123*			1.22846	1542	71	E
	457		2124			4.28	996	71.5
	458	2152*				1.44	4950	65.6	L
	459	2153							L
	460	2154	2125			2.47	6052	65.9	L
	461	2155				1.33	3132	66.7	L
	462		2126			1.54	1344	71
	463		2127			3.53	1157	72
	464	2156*	2128*			1.72736	1715	71.7	L
	465	2157*				1.53	1942	69.5	E
	466	2158*				1.75	1083	71.5	E
	467	2159		2131.1		1.371	564	74.3	L
	468	2160*	2129*			1.26544	1909	68.1	L
	469	2161				1.93	1187	70.5	L
	470	2162*	2130*			1.88014	1181	72.8	E
	471	2163				1.66	3186	69.5	L
	472	2164*	2131*			1.40705	2755	68.8	L
	473	2165				1.35	969	71.9	L
	474	2166*	2132*			1.5	7547	68.6	E
	475	2167*	2133*			1.59429	4160	70.3	L
	476	2168				1.29	4205	70.2	L
	477	2169							L
	478		2134			1.69	1685	73.7
	479		2135			1.8	2530	72.5
	480		2136			1.66	1662	69.2
Chr 3	481		3001		ARS3001	1.56	2171	69.6
	482	3001*	3002*			1.8334	3579	68.9	E
	483	3002*	3003*			1.7032	2684	69.8	E
	484		3004*		ARS3003	1.38	2020	68.9
	485	3003*	3005*		ARS3002/3004	1.69332	2148	71.4	E
	486	3004				1.49	2380	68.6	E
	487	3005	3006			1.86	5973	64.1	E
	488	3006	3007			1.42764	4434	64	E
	489		3008*			1.37	923	72.9
	490	3007*	3009*			5.32	3433	62.9	E
	491	3008				3.2407	1696	66.2	E
	492	3009*	3010*			1.66899	3169	68.3	E
	493	3010				1.6	776	72.2	E
	494		3011*			1.38	2058	69.8
	495	3011				1.37331	3224	61.9	E
	496	3012*	3012*			1.10756	2235	72	E
	497	3013*	3013*			1.34695	2824	70.5	E
	498		3014*			1.52	2322	69.7
	499	3014*	3015*			1.38418	1890	69.6	E
	500	3015*	3016*			1.72552	1637	71.7	E
	501	3016*	3017*			1.30078	2774	64.5	E
	502	3017*	3018*			1.68011	1065	70.7	E
	503	3018				1.86	2206	69.6	E
	504	3019*	3019*			1.59736	1368	72	E
	505	3020*	3020*			1.72822	1831	72.1	E
	506	3021*	3021*			1.57385	3365	67.4	E
	507	3022	3022			1.29	5317	65.6	E
	508	3023	3023			1.36295	2006	70.7	E
	509	3024				1.44	1713	68.9	E
	510	3025*	3024*			1.60338	2047	68.1	E
	511	3026*	3025*			1.71613	2880	69.7	E
	512	3027*	3026*			1.85	8852	68	E
	513	3028*				1.94	8850	68	E
	514	3029				1.55	1086	70.6	E
	515	3030*	3027*			2.55334	3253	67	L
	516	3031				4.52	847	72.1	E
	517	3032				3.07	825	71.5	E
	518	3033*	3039*			2.99007	2352	70.5	E
	519	3034*	3040*		2D	1.45337	1922	72.3	E
	520		3041			1.45	2647	68.8
	521	3035				1.69	1468	70.6	E
	522	3036*	3042*			1.22	4911	68.9	E
	523	3037							E
	524	3038				1.66823	2721	67.8	E
	525	3039				1.27	3494	64.3	E
	526	3040*	3043*		2D	1.42922	1641	64.7	E
	527	3041*	3044*		2D	1.89864	950	73.9	E
	528	3042*	3045*			1.8	2229	70.7	E
	529	3043	3046*			1.57587	1293	72.3	E
	530	3044				1.63126	1327	67.7	E
	531	3045	3047*			1.74426	2634	70.8	E
	532	3046				1.74	2248	70.5	E
	533	3047				1.4	3088	67.8	E
	534	3048*	3048*			1.47457	1224	73.5	E
	535	3049*	3049*			1.34727	2078	71.7	E
	536		3050			1.37	760	73.5
	537	3050				1.8	1396	63.8	E
	538	3051				2.66	1560	68.2	E
	539	3052				1.73	486	71	E
	540	3053*	3051*			1.4237	2395	68.9	E
	541	3054*	3052*			1.47801	2973	67.7	E
	542	3055*	3053*		2D	1.95257	2170	65.5	E
	543	3056				1.86	2027	68.4	E
	544	3057*	3054*			2.14472	1745	70.2	E
	545	3058				1.64	1636	69.6	E
	546	3059		3063.4		1.697	1702	66.8	E
	547	3060*	3055*		ORIc11	1.86743	2047	72.1	E
	548	3061*	3056*		NMT1	1.65398	1571	70	E
	549	3062	3057*		2D	1.2787	2324	67.7	E
	550	3063		3065.1		1.276	2532	65.4	E
	551	3064*	3058*			1.83226	3611	68	E
	552	3065				1.43	1226	67	E
	553	3066				1.85	1949	68.5	E
	554	3067*	3059*			1.49119	1610	71.1	E
	555	3068				1.67	4971	68.4	E
	556	3069				1.48	2489	71.5	E
	557	3070*	3060*			1.32032	1755	72.3	E
	558		3061*			1.4	948	72.8
	559	3071				6.85	1230	71.5	E
	560	3072				1.51	1595	68.8	E
	561	3073		3072.1		2.134	2592	64.6	E
	562	3074				1.57	1558	70.3	E
	563	3075				1.55	4023	67.7	E
	564	3076				1.37	1666	66	E
	565	3077				1.31	2597	66.9	L
	566	3078*	3062*			1.65303	2923	70.7	E
	567		3063*			1.53	862	73
	568	3079*	3064*			1.61889	1825	72.8	E
	569	3080		3078.4		1.636	5134	66.2	E
	570	3081*	3065*			1.62616	2704	73	E
	571	3082				1.23	2004	68.1	E
	572	3083*	3066*			1.69504	4938	66.2	L
	573		3067*			1.6	3474	68.3
	574	3084*	3068*			1.74	2709	72.3	E
	575		3069			1.38	1153	72.2
	576		3070*			3.94	2750	69.6
			Average			1.84802	2284.44	69.9767
			*	Matching with Hayano et al., 2012 [38]
